# Supplementary material for: Archaean continental crust formed from mafic cumulates
Source: Nat Commun. 2024 Jan 24;15:692. doi: 10.1038/s41467-024-44849-4 (PMC10808207; doi:10.1038/s41467-024-44849-4)
Supplement: Supplementary file 4 — Supplementary Data 1-3 [file 41467_2024_44849_MOESM4_ESM.xls]

## Sheet: Supplementary Data 1
Supplementary Data 1: Partition coefficients (D) for Nb, Zr and Gd in rutile, titanite and ilmenite in basaltic-andesitic systems (references in last tab)
	Rutile		Ilmenite
Element	Drt	Reference	Dilm	Reference
Nb	16	McCallum & Charette, 1978	1.23	Klemme et al., 2006
	136	Foley et al., 2000	2.3	Green & Pearson, 1987
			2	Zack & Brumm, 1998
			0.8	McCallum & Charette, 1978
Mean*	47 ± 36		1.45 ± 0.56
Zr	3.07	Foley et al., 2000	0.29	Zack & Brumm, 1998
	4.95	Klemme et al., 2005	0.28	McCallum & Charette, 1978
	2.8	Bennett et al., 2004	0.7	Klemme et al., 2006
			0.332	McKay et al., 1986
Mean	3.5 ± 0.9		0.37 ± 0.13
Gd	0.00037	Foley et al., 2000	0.0034	Zack & Brumm, 1998
	0.0009	Klemme et al., 2005	0.14	Paster et al., 1974
			0.0077	Nielsen et al., 1992
Mean	0.0018 ± 0.0011		0.0091 ± 0.0082

## Sheet: Supplementary Data 2
Supplementary Data 2: Partition coefficients (D) for Ti, Nb, Zr and Gd in amphibole, clinopyroxene, clinopyroxene and plagioclase in basaltic-andesitic systems (references in last tab)
	Amphibole		Clinopyroxene		Clinopyroxene (low-Al)		Plagioclase
Element	Damp	Reference	Dcpx	Reference	Dpgt	Reference	Dpl	Reference
Ti	2.02	Brenan et al., 1995	0.27	Ewart et al., 1973	0.1	Ulmer, 1989	0.04	Ronov & Yaroshevsky, 1976
	3.06	Sisson, 1994	0.6	Ewart et al., 1973	0.175	Forsythe et al., 1994	0.049	Dunn & Sen, 1994
	3.66	Sisson, 1994	0.9	Ronov & Yaroshevsky, 1976	0.66	Okamoto, 1979	0.083	Okamoto, 1979
	3.51	Klein et al., 1997			0.205	Ewart et al., 1973
	1.6	Ronov & Yaroshevsky, 1976
Mean*	2.4 ± 0.7		0.52 ± 0.24		0.22 ± 0.12		0.05 ± 0.02
Nb	0.2	Brenan et al., 1995	0.1	Wood & Trigila, 2001	0.78	Ewart & Griffin, 1994	0.027	Dunn & Sen, 1994
	0.118	Green et al., 1993	0.0077	Zack & Brumm, 1998	0.27	Dunn & Sen, 1994
	0.335	Klein et al., 1997			0.011	Forsythe et al., 1994
	0.6	Hilyard et al., 2000
Mean	0.28 ± 0.12		0.028 ± 0.023		0.13 ± 0.12		0.027 ± 0.0019
Zr	1.56	Yurimoto & Ohtani, 1992	0.4	Ronov & Yaroshevsky, 1976	0.047	Fujimaki et al., 1984	0.01	Ronov & Yaroshevsky, 1976
	0.23	Brenan et al., 1995	0.16	Fujimaki et al., 1984	0.11	Bacon & Druitt, 1988	0.012	Fujimaki et al., 1984
	0.5	Bacon & Druitt, 1988	0.29	Bacon & Druitt, 1988	0.13	Ewart & Griffin, 1994	0.2	Bacon & Druitt, 1988
	0.93	Ewart & Griffin, 1994	0.33	Ewart & Griffin, 1994	0.031	Dunn & Sen, 1994	0.55	Ewart & Griffin, 1994
	0.25	Green et al., 1993	0.265	Watson & Ryerson, 1986	0.067	Forsythe et al., 1994	0.15	Ewart & Griffin, 1994
	0.34	Sisson, 1994	0.56	Forsythe et al., 1994			9e-05	Dunn & Sen, 1994
	0.35	Sisson, 1994
	0.47	Klein et al., 1997
	0.3	Ronov & Yaroshevsky, 1976
	0.66	Hilyard et al., 2000
Mean	0.46 ± 0.20		0.31 ± 0.11		0.067 ± 0.031		0.035 ± 0.032
Gd	2.02	Fujimaki et al., 1984	0.58	Fujimaki et al., 1984	0.039	Fujimaki et al., 1984	0.046	Fujimaki et al., 1984
	0.51	Schnetzler & Philpotts, 1970	0.7	Fujimaki et al., 1984	0.027	Fujimaki et al., 1984	0.042	Schnetzler & Philpotts, 1970
	1.72	Matsui et al., 1977	0.72	Schnetzler & Philpotts, 1970	0.16	Schnetzler & Philpotts, 1970	0.12	Fujimaki et al., 1984
	2	Nagasawa & Schnetzler, 1971	0.7	Reid, 1983	0.47	Schnetzler & Philpotts, 1970	0.09	Schnetzler & Philpotts, 1970
	1.9	Klein et al., 1997	0.56	Gallahan & Nielsen, 1992	0.13	Nielsen et al., 1992	0.042	Dunn & Sen, 1994
	3	Hilyard et al., 2000			0.15	Dunn & Sen, 1994	0.08	Reid, 1983
					0.1	Reid, 1983	0.129	Nagasawa & Schnetzler, 1971
					0.22	Nagasawa & Schnetzler, 1971	0.0535	Drake & Weill, 1975
							0.175	Dudas et al., 1971
Mean	1.7 ± 0.7		0.64 ± 0.13		0.12 ± 0.07		0.076 ± 0.032
* Means represent weighted mean calculated from log(D) values for a given element in a given element.

## Sheet: Supplementary Data 3
Supplementary Data 3: Partition coefficients (D) for trace elements in amphibole, clinopyroxene, garnet and plagioclase in basaltic systems used to model source compositions (references in last tab)
	Amphibole		Clinopyroxene		Garnet		Plagioclase
Element	Damp	Reference	Dcpx	Reference	Dgrt	Reference	Dpl	Reference
Rb	0.34	Adam et al., 1993	0.0035	Klemme et al., 2002	0.0007	Klemme et al., 2002	0.042	Bindeman & Davis, 2000
	0.22	Dalpe & Baker, 1994	0.015	Elkins et al., 2008			0.031	Bindeman & Davis, 2000
	0.31	Matsui et al., 1977	0.149	Philpotts & Schnetzler, 1970			0.108	Aignertorres et al., 2007
	0.31	Green et al., 1993	0.027	Philpotts & Schnetzler, 1970			0.017	McKay & Weill, 1976
	0.115	Dostal et al., 1983	0.03	Lemarchand et al., 1987			0.016	Matsui et al., 1977
			0.1	Dostal et al., 1983			0.084	Philpotts & Schnetzler, 1970
			0.025	Reid et al., 1983			0.036	Philpotts & Schnetzler, 1970
							0.058	Philpotts & Schnetzler, 1970
							0.19	Philpotts & Schnetzler, 1970
							0.016	Higuchi & Nagasawa, 1969
							0.032	Dunn & Sen, 1994
							0.026	Hart & Brooks, 1974
							0.105	Reid, 1983
							0.2	Dostal et al., 1983
							0.07	Kravuchuk et al., 1981
							0.322	Bindeman et al., 1998
							0.215	Villemant et al., 1981
							0.08	McKay & Weill, 1977
							0.075	Cawthorn & Tegner, 1997
Mean*	0.24 ± 0.09		0.028 ± 0.020		0.0007 ± 0.0003		0.62 ± 0.37
Ba	0.46	Adam et al., 1993	0.0019	Klemme et al., 2002	0.13	Kelemen et al., 2004	0.39	Kelemen et al., 2004
	0.278	Dalpe & Baker, 1994	0.0002	Green et al., 2000	0.0007	Hauri et al., 1994	0.42	Bindeman & Davis, 2000
	0.436	Matsui et al., 1977	0.024	Wood & Trignlia, 2001	0.1	Kato et al., 1988	0.29	Bindeman & Davis, 2000
			0.005	Wood & Trigila, 2001	0.109	Shimizu, 1980	0.15	Aignertorres et al., 2007
			0.33	Shimizu et al., 1982	0.187	Shimizu, 1980	0.37	Philpotts & Schnetzler, 1970
			0.095	Skulski et al., 1994			0.054	Philpotts & Schnetzler, 1970
			0.00068	Hart & Dunn, 1993			0.242	Philpotts & Schnetzler, 1970
			0.0035	Matsui et al., 1977			0.263	Philpotts & Schnetzler, 1970
			0.0204	Philpotts & Schnetzler, 1970			0.3	Matsui et al., 1977
			0.204	Philpotts & Schnetzler, 1970			0.3	Higuchi & Nagasawa, 1969
			0.007	Zack & Brumm, 1998			0.68	Paster et al., 1974
			0.0058	Hauri et al., 1994			0.16	Ringwood, 1970
			0.05	Paster et al., 1974			0.92	Dunn & Sen, 1994
			0.031	Nagasawa, 1973			0.12	Reid, 1983
			0.002	Sobolev et al., 1996			0.344	Bindeman et al., 1998
			0.0023	Hart & Brooks, 1974			0.329	Hart & Brooks, 1974
			0.0077	Hart & Brooks, 1974			0.26	Kravuchuk et al., 1981
			0.08	Reid, 1983			0.21	Okamoto, 1979
			0.04	Villemand et al., 1981			0.36	Drake & Weill, 1975
			0.36	Tanaka & Nishizawa, 1975			0.16	Ewart et al., 1973
			0.49	Shimizu, 1980			0.45	Bindeman et al., 1998
			0.48	Shimizu, 1980			0.16	McKay & Weill, 1977
			0.0003	Green et al., 2000			0.155	Ewart et al., 1973
Mean	0.77 ± 0.59		0.015 ± 0.014		0.045 ± 0.040		0.26 ± 0.12
Th	0.5	Dostal et al., 1983	0.007	Klemme et al., 2002	0.0015	Klemme et al., 2002	0.28	Aignertorres et al., 2007
	0.11	Villeman et al., 1981	0.0085	Salters & Longhi, 1999	0.0115	Salters & Longhi, 1999	0.16	Dunn & Sen, 1994
			0.165	Wood & Triglia, 2001	0.0032	Elkins et al., 2008	0.01	Dostal et al., 1983
			0.11	Bennett et al., 2004	0.016	Bennett et al., 2004	0.07	Villemant et al., 1981
			0.014	Elkins et al., 2008	0.0021	Beattie, 1993	0.04	Okamoto, 1979
			0.013	Matsui et al., 1977	0.0014	Hauri et al., 1994
			0.012	Zack & Brumm, 1998	0.017	Latourette et al., 1993
			0.014	Hauri et al., 1994
			0.022	Latourette & Burnett, 1992
			0.0029	Beattie, 1993
			0.0019	Benjamin et al., 1978
			0.06	Lemarchand et al., 1987
			0.04	Villemant et al., 1981
			0.03	Dostal et al., 1983
Mean	0.23 ± 0.15		0.018 ± 0.013		0.0033 ± 0.0021		0.063 ± 0.043
U	0.1	Dostal et al., 1983	0.008	Klemme et al., 2002	0.006	Klemme et al., 2002	0.073	Salters & Longhi, 1999
	0.15	Villemant et al., 1981	0.007	Salters & Longhi, 1999	0.0275	Salters & Longhi, 1999	0.0419	Bindeman & Davis, 2000
			0.037	Wood & Triglia, 2001	0.013	Elkins et al., 2008	0.268	Bindeman & Davis, 2000
			0.065	Bennett et al., 2004	0.0565	Bennett et al., 2004	0.11	Aignertorres et al., 2007
			0.017	Elkins et al., 2008	0.0135	Beattie, 1993	0.196	Dunn & Sen, 1994
			0.017	Matsui et al., 1977	0.0059	Hauri et al., 1994	0.08	Villemant et al., 1981
			0.0101	Zack & Brumm, 1998	0.015	Latourette et al., 1993	0.01	Dostal et al., 1983
			0.0127	Hauri et al., 1994
			0.0093	Latourette & Burnett, 1992
			0.0018	Beattie, 1993
			0.0018	Benjamin et al., 1978
			0.05	Villemant et al., 1981
			0.04	Dostal et al., 1983
			0.00037	Watson et al., 1987
Mean	0.12 ± 0.03		0.010 ± 0.008		0.015 ± 0.008		0.071 ± 0.049
Nb	0.08	Adam et al., 1993	0.0037	Green et al., 2000	0.008	Klemme et al., 2002	0.084	Aignertorres et al., 2007
	0.05	Dalpe & Baker, 1994	0.021	Klemme et al., 2002	0.1	Green et al., 2000	0.007	Blundy et al., 1998
	0.12	Green et al., 1993	0.027	Salters & Longhi, 1999	0.0028	Green et al., 2000	0.01	McCallum & Charette, 1978
			0.1	Wood & Triglia, 2001	0.021	Salters & Longhi, 1999	0.0265	Dunn & Sen, 1994
			0.006	Tuff & Gibson, 2007	0.012	Tuff & Gibson, 2007	0.047	Bindeman et al., 1998
			0.02	Blundy et al., 1998	0.24	Johnson, 1998
			0.12	Johnson, 1998	0.058	Bennett et al., 2004
			0.0029	Elkins et al., 2008	0.07	Ulmer, 1989
			0.143	Bennett et al., 2004	0.0042	Johnson, 1994
			0.02	Ulmer, 1989	0.023	Jenner et al., 1994
			0.0077	Hart & Dunn, 1993	0.054	Hauri et al., 1994
			0.00077	Zack & Brumm, 1998	0.01	Kelemen & Dunn, 1992
			0.06	Johnson & Kinzler, 1989	0.03	Green et al., 1989
			0.004	Jenner et al., 1994
			0.02	McCallum & Charette, 1978
			0.0081	Hauri et al., 1994
			0.004	Johnson, 1994
			0.008	Kelemen & Dunn, 1992
			0.035	Forsythe et al., 1994
			0.008	Dunn, 1988
			0.0012	Green et al., 2000
Mean	0.078 ± 0.027		0.014 ± 0.011		0.024 ± 0.011		0.024 ± 0.015
Ta	0.09	Adam et al., 1993	0.012	Klemme et al., 2002	0.004	Klemme et al., 2002	0.106	Aignertorres et al., 2007
	0.074	Dalpe & Baker, 1994	0.012	Green et al., 2000	0.0108	Green et al., 2000	0.023	Blundy et al., 1998
	0.106	Green et al., 1993	0.053	Blundy et al., 1998	0.053	Green et al., 2000	0.0685	Dunn & Sen, 1994
			0.25	Wood & Triglia, 2001	0.094	Bennett et al., 2004	0.06	Villement et al., 1981
			0.288	Bennett et al., 2004	0.04	Ulmer, 1989
			0.008	Elkins et al., 2008	0.089	Jenner et al., 1994
			0.02	Ulmer, 1989	0.105	Green et al., 1989
			0.019	Zack & Brumm, 1998
			0.08	Lemarchand et al., 1987
			0.04	Villemant et al., 1981
			0.136	Forsythe et al., 1994
			0.045	Dunn, 1988
			0.0165	Green et al., 2000
Mean	0.089 ± 0.014		0.029 ± 0.027		0.036 ± 0.026		0.056 ± 0.027
K	1.36	Dalpe & Baker, 1994	0.007	Klemme et al., 2002	0.0003	Klemme et al., 2002	0.112	Okamoto, 1979
			0.007	Kelemen & Dunn, 1992	0.04	Yurimoto & Ohtani, 1992	0.151	Okamoto, 1979
			0.0072	Hart & Dunn, 1993	0.0007	Kelemen & Dunn, 1992	0.154	Bindeman & Davis, 2000
			0.0177	Philpotts & Schnetzler, 1970	0.1	Kato et al., 1998	0.18	Hart & Brooks, 2000
							0.2	McKay & Weill, 1977
							0.231	Philpotts & Schnetzler, 1970
							0.3	Kravuchuk et al., 1981
							0.301	Higuchi & Nagasawa, 1969
							0.136	Bindeman & Davis, 2000
							0.233	Aignertorres et al., 2007
							0.0192	Philpotts & Schnetzler, 1970
							0.259	Philpotts & Schnetzler, 1970
							0.135	Ewart et al., 1973
							0.14	Bindeman et al., 1998
							0.13	Ewart et al., 1973
Mean	1.36 ± 0.78		0.0073 ± 0.0033		0.0054 ± 0.0050		0.155 ± 0.075
La	0.195	Matsui et al., 1977	0.11	Ronov & Yaroshevskiy, 1976	0.03	Ronov & Yaroshevskiy, 1976	0.256	Bindeman & Davis, 2000
	0.35	Nicholls & Harris, 1980	0.034	Klemme et al., 2002	0.0008	Klemme et al., 2002	0.13	Ronov & Yaroshevskiy, 1976
	0.167	Higuchi & Nagasawa, 1969	0.043	Green et al., 2000	0.00235	Green et al., 2000	0.206	Bindeman & Davis, 2000
	0.18	Irving & Frey, 1984	0.51	Vannucci et al., 1998	0.0079	Bennett et al., 2004	0.068	Aignertorres et al., 2007
	0.16	Sisson, 1994	0.55	Wood & Triglia, 2001	0.14	Yurimoto & Ohtani, 1992	0.151	Blundy et al., 1998
	0.6	Villemant et al., 1981	0.305	Vannucci et al., 1998	0.0016	Johnson, 1994	0.0348	Fujimaki et al., 1984
	0.25	Dostal et al., 1983	0.034	Elkins et al., 2008	0.0164	Hauri et al., 1994	0.135	Matsui et al., 1977
	0.045	Green & Pearson, 1985	0.089	Blundy et al., 1998	0.0015	Kelemen & Dunn, 1992	0.135	Higuchi & Nagasawa, 1969
	0.2	Ronov & Yaroshevskiy, 1976	0.095	Gaetani, 2004	0.212	Shimizu, 1980	0.069	Paster et al., 1974
	0.116	Botazzi et al., 1999	0.06	Johnson & Schwab, 2004	0.121	Shimizu, 1980	0.128	Dunn & Sen, 1994
			0.198	Bennett et al., 2004			0.22	Villemant et al., 1981
			0.109	Gallahan & Nielsen, 1992			0.22	Bindeman et al., 1998
			0.084	Nagasawa et al., 1969			0.28	Okamoto, 1979
			0.127	Skulski et al., 1994			0.2	Bindeman et al., 1998
			0.348	Shimizu et al., 1982			0.168	Drake & Weill, 1975
			0.0536	Hart & Dunn, 1993
			0.105	Fujimaki et al., 1984
			0.031	Fujimaki et al., 1984
			0.084	Matsui et al., 1977
			0.05	Nicholls & Harris, 1980
			0.061	Paster et al., 1974
			0.06	Irving & Frey, 1984
			0.0536	Zack & Brumm, 1998
			0.1	Hack et al., 1994
			0.05	Johnson, 1994
			0.052	Hauri et al., 1994
			0.05	Kelemen & Dunn, 1992
			0.002	Frey, 1969
			0.13	Lemarchand et al., 1987
			0.032	Sobolev et al., 1996
			0.13	Dostal et al., 1983
			0.2	Villemant et al., 1981
			0.165	Green & Pearson, 1983
			0.346	Tanaka & Nishizawa, 1975
			0.495	Shimizu, 1980
			0.494	Shimizu, 1980
Mean	0.187 ± 0.092		0.094 ± 0.062		0.012 ± 0.011		0.121 ± 0.061
Ce	0.067	Dalpe & Baker, 1994	0.13	Ronov & Yaroshevskiy, 1976	0.04	Ronov & Yaroshevskiy, 1976	0.131	Bindeman & Davis, 2000
	0.367	Matsui et al., 1977	0.0875	Green et al., 2000	0.00515	Green et al., 2000	0.08	Ronov & Yaroshevskiy, 1976
	0.338	Higuchi & Nagasawa, 1969	0.064	Klemme et al., 2002	0.0034	Klemme et al., 2002	0.047	Aignertorres et al., 2007
	0.295	Irving & Frey, 1984	0.52	Vannucci et al., 1998	0.00895	Green et al., 2000	0.117	Blundy et al., 1998
	0.3	Sisson, 1994	0.0695	Tuff & Gibson, 2007	0.0305	Salters & Longhi, 1999	0.055	Weill & McKay, 1975
	0.32	Dostal et al., 1983	0.82	Vannucci et al., 1998	0.0125	Tuff & Gibson, 2007	0.194	Fujimaki et al., 1984
	0.29	Ronov & Yaroshevskiy, 1976	0.895	Wood & Trigila, 2001	0.0175	Bennett et al., 2004	0.023	Schnetzler & Philpotts, 1970
			0.0835	Salters & Longhi, 1999	0.005	Johnson, 1998	0.0278	Fujimaki et al., 1984
			0.275	Bennett et al., 2004	0.0068	Fujimaki et al., 1984	0.113	Schnetzler & Philpotts, 1970
			0.095	Johnson & Schwab, 2004	0.007	Irving & Frey, 1978	0.278	Schnetzler & Philpotts, 1970
			0.16	Blundy et al., 1998	0.065	Hauri et al., 1994	0.09	Matsui et al., 1977
			0.07	Johnson, 1998	0.02	Jenner et al., 1994	0.09	Higuchi & Nagasawa, 1969
			0.386	Shimizu et al., 1982	0.0051	Johnson, 1994	0.062	Paster et al., 1974
			0.166	Nagasawa et al., 1969	0.008	Kelemen & Dunn, 1992	0.101	Dunn & Sen, 1994
			0.086	Hart & Dunn, 1993	0.208	Shimizu, 1980	0.18	Reid, 1983
			0.125	Fujimaki et al., 1984	0.144	Shimizu, 1980	0.07	Dostal et al., 1983
			0.041	Fujimaki et al., 1984			0.2	Bindeman et al., 1998
			0.0577	Fujimaki et al., 1984			0.19	Okamoto, 1979
			0.092	Fujimaki et al., 1984			0.1115	Drake & Weill, 1975
			0.077	Schnetzler & Philpotts, 1970			0.047	McKay & Weill, 1977
			0.084	Matsui et al., 1977			0.04	Cawthorn & Tegner, 1997
			0.1	Jenner et al., 1994
			0.26	Paster et al., 1974
			0.086	Zack & Brumm, 1998
			0.108	Hauri et al., 1994
			0.115	Irving & Frey, 1984
			0.115	Johnson & Kinzler, 1989
			0.072	Johnson, 1994
			0.08	Kelemen & Dunn, 1992
			0.705	Nagasawa, 1973
			0.017	Frey, 1969
			0.057	Sobolev et al., 1996
			0.275	Reid, 1983
			0.18	Dostal et al., 1983
			0.278	Jones & Layne, 1997
			0.398	Tanaka & Nishizawa, 1975
			0.15	Cawthorn & Tegner, 1997
			0.525	Shimizu, 1980
			0.523	Shimizu, 1980
			0.001	Jones & Layne, 1997
			0.0675	Green et al., 2000
Mean	0.25 ± 0.11		0.129 ± 0.089		0.016 ± 0.011		0.087 ± 0.043
Pb	0.1	McKenzie & O'Nions, 1991	0.13	Klemme et al., 2002	0.00034	Beattie, 1993	2.59	Aignertorres et al., 2007
			0.2	Elkins et al., 2008	0.00012	Hauri et al., 1994	0.36	McKenzie & O'Nions, 1991
			0.0102	Hauri et al., 1994	0.0005	McKenzie & O'Nions, 1991	0.625	Dunn & Sen, 1994
			0.0073	Beattie, 1993			0.666	Bindeman et al., 1998
			0.0107	Watson et al., 1987			0.76	Kravuchuk et al., 1981
							0.39	Leeman, 1979
	0.10 ± 0.06**		0.029 ± 0.023		0.00027 ± 0.00014		0.69 ± 0.35
Nd	0.142	Dalpe & Baker, 1994	0.4	Ronov & Yaroshevskiy, 1976	0.2	Ronov & Yaroshevskiy, 1976	0.14	Ronov & Yaroshevskiy, 1976
	0.45	Irving & Frey, 1984	0.235	Green et al., 2000	0.13	Dwarzski et al., 2006	0.098	Bindeman & Davis, 2000
	0.77	Sisson, 1994	0.16	Salters & Longhi, 1999	0.085	Green et al., 2000	0.072	Aignertorres et al., 2007
			0.107	Tuff & Gibson, 2007	0.045	Green et al., 2000	0.081	Blundy et al., 1998
			2	Wood & Trigila, 2001	0.0525	Tuff & Gibson, 2007	0.162	Fujimaki et al., 1984
			1.69	Vannucci et al., 1998	0.107	Salters & Longhi, 1999	0.0179	Fujimaki et al., 1984
			1.07	Vannucci et al., 1998	0.099	Bennett et al., 2004	0.023	Schnetzler & Philpotts, 1970
			0.45	Bennett et al., 2004	0.052	Johnson, 1998	0.199	Schnetzler & Philpotts, 1970
			0.36	Blundy et al., 1998	0.0336	Fujimaki et al., 1984	0.069	Schnetzler & Philpotts, 1970
			0.24	Elkins et al., 2008	0.026	Irving & Frey, 1978	0.04	Matsui et al., 1977
			0.19	Johnson & Schwab, 2004	0.363	Hauri et al., 1994	0.04	Higuchi & Nagasawa, 1969
			0.178	Johnson, 1998	0.052	Johnson, 1994	0.028	Paster et al., 1974
			0.475	Shimizu et al., 1982	0.272	Shimizu, 1980	0.073	Dunn & Sen, 1994
			0.382	Nagasawa et al., 1969	0.232	Shimizu, 1980	0.121	Bindeman et al., 1998
			0.503	Skulski et al., 1994			0.15	Reid, 1983
			0.187	Hart & Dunn, 1993			0.099	Drake & Weill, 1975
			0.287	Fujimaki et al., 1984			0.2	Bindeman et al., 1998
			0.123	Fujimaki et al., 1984			0.04	Cawthorn & Tegner, 1997
			0.122	Fujimaki et al., 1984
			0.282	Fujimaki et al., 1984
			0.174	Schnetzler & Philpotts, 1970
			0.382	Matsui et al., 1977
			0.187	Zack & Brumm, 1998
			0.18	Irving & Frey, 1984
			0.29	Paster et al., 1974
			0.177	Johnson, 1994
			0.277	Hauri et al., 1994
			0.14	Frey, 1969
			0.69	Nagasawa, 1973
			0.129	Sobolev et al., 1996
			0.5	Reid, 1983
			0.369	Jones & Layne, 1997
			0.3	Cawthorn & Tegner, 1997
			0.52	Tanaka & Nishizawa, 1975
			0.57	Shimizu, 1980
			0.633	Shimizu, 1980
			0.001	Jones & Layne, 1997
			0.16	Green et al., 2000
Mean	0.43 ± 0.22		0.27 ± 0.19		0.092 ± 0.051		0.073 ± 0.038
Sr	0.33	Adam et al., 1993	0.08	Klemme et al., 2002	0.02	Ronov & Yaroshevskiy, 1976	2.42	Bindeman & Davis, 2000
	0.376	Dalpe & Baker, 1994	0.12	Ronov & Yaroshevskiy, 1976	0.1	Dwarzski et al., 2006	1.4	Ronov & Yaroshevskiy, 1976
	1.02	Matsui et al., 1977	0.088	Green et al., 2000	0.005	Klemme et al., 2002	1.64	Aignertorres et al., 2007
	0.215	Green et al., 1993	0.163	Tuff & Gibson, 2007	0.0014	Green et al., 2000	2.21	Blundy et al., 1998
	0.48	Dostal et al., 1983	0.335	Vannucci et al., 1998	0.0037	Green et al., 2000	1.58	Weill & McKay, 1975
	0.51	Sisson, 1994	0.48	Vannucci et al., 1998	0.018	Tuff & Gibson, 2007	2.055	Philpotts & Schnetzler, 1970
	0.3	Villemant et al., 1981	0.205	Wood & Trigila, 2001	0.0062	Bennett et al., 2004	2.94	Matsui et al., 1977
	0.5	Ronov & Yaroshevskiy, 1976	0.28	Johnson & Schwab, 2004	0.0025	Johnson, 1998	1.29	Philpotts & Schnetzler, 1970
			0.062	Blundy et al., 1998	0.000865	Beattie, 1993	1.55	Philpotts & Schnetzler, 1970
			0.174	Bennett et al., 2004	0.008	Jenner et al., 1994	1.77	Philpotts & Schnetzler, 1970
			0.067	Elkins et al., 2008	0.0099	Hauri et al., 1994	2.87	Higuchi & Nagasawa, 1969
			0.095	Johnson, 1998	0.003	Johnson, 1994	1.5	Ringwood, 1970
			0.434	Shimizu et al., 1982	0.1	Kato et al., 1988	2.45	Dunn & Sen, 1994
			0.167	Skulski et al., 1994	0.0005	Kelemen & Dunn, 1992	3.13	Sun et al., 1974
			0.128	Hart & Dunn, 1993	0.03	Green et al., 1989	2.26	Bindeman et al., 1998
			0.109	Matsui et al., 1977	0.02	Green et al., 1989	2.04	Hart & Brooks, 1974
			0.0858	Philpotts & Schnetzler, 1970	0.117	Shimizu, 1980	1.67	Dostal et al., 1983
			0.268	Philpotts & Schnetzler, 1970	0.157	Shimizu, 1980	1.8	Kravuchuk et al., 1981
			0.157	Hauri et al., 1994			2.41	Okamoto, 1979
			0.096	Jenner et al., 1994			2.25	Reid, 1983
			0.096	Johnson, 1994			6.35	Villemant et al., 1981
			0.13	Kelemen & Dunn, 1992			2.12	Drake & Weill, 1975
			0.0935	Beattie, 1993			2.17	Bindeman et al., 1998
			0.119	Nagasawa, 1973			1.75	Ewart et al., 1973
			0.365	Sun et al., 1974			1.6	Ewart et al., 1973
			0.098	Hart & Brooks, 1974			1.87	McKay & Weill, 1977
			0.07	Dostal et al., 1983			2	Cawthorn & Tegner, 1997
			0.075	Reid, 1983
			0.082	Sobolev et al., 1996
			0.16	Villemant et al., 1981
			0.0732	Hart & Brooks, 1974
			0.281	Jones & Layne, 1997
			0.05	Cawthorn & Tegner, 1997
			0.105	Dunn, 1988
			0.06	Green et al., 1989
			0.497	Tanaka & Nishizawa, 1975
			0.4515	Shimizu, 1980
			0.512	Shimizu, 1980
			0.004	Jones & Layne, 1997
			0.17	Green et al., 2000
Mean	0.42 ± 0.16		0.131 ± 0.076		0.0102 ± 0.0084		2.06 ± 0.56
Sm	0.913	Matsui et al., 1977	0.6	Ronov & Yaroshevskiy, 1976	0.8	Ronov & Yaroshevskiy, 1976	0.098	Bindeman & Davis, 2000
	1.7	Nicholls & Harris, 1980	0.3	Klemme et al., 2002	0.17	Klemme et al., 2002	0.3	Ronov & Yaroshevskiy, 1976
	0.93	Higuchi & Nagasawa, 1969	0.405	Green et al., 2000	0.435	Green et al., 2000	0.1	Bindeman & Davis, 2000
	0.5	Irving & Frey, 1984	0.281	Salters & Longhi, 1999	0.37	Salters & Longhi, 1999	0.0545	Aignertorres et al., 2007
	0.65	Irving & Frey, 1984	2.62	Vannucci et al., 1998	0.389	Bennett et al., 2004	0.053	Blundy et al., 1998
	1.18	Reid, 1983	2.91	Wood & Trigila, 2001	0.25	Botazzi et al., 1999	0.035	Schnetzler & Philpotts, 1970
	1.4	Dostal et al., 1983	0.67	Blundy et al., 1998	0.16	Yurimoto & Ohtani, 1992	0.024	Schnetzler & Philpotts, 1970
	1.47	Green & Pearson, 1985	1.44	Blundy et al., 1998	0.074	Irving & Frey, 1978	0.0132	Fujimaki et al., 1984
	2	Ronov & Yaroshevskiy, 1976	0.293	Johnson, 1998	0.85	Nicholls & Harris, 1980	0.036	Matsui et al., 1977
	0.651	Botazzi et al., 1999	0.29	Johnson & Schwab, 2004	0.131	Irving & Frey, 1978	0.036	Higuchi & Nagasawa, 1969
			0.31	Elkins et al., 2008	0.25	Johnson, 1994	0.017	Paster et al., 1974
			0.58	Bennett et al., 2004	1.1	Hauri et al., 1994	0.05	Dunn & Sen, 1994
			0.51	Gaetani, 2004	0.75	Jenner et al., 1994	0.11	Reid, 1983
			0.736	Nagasawa et al., 1969	0.48	Latourrette et al., 1993	0.03	Dostal et al., 1983
			0.591	Shimizu et al., 1982	1.38	Green et al., 1989	0.11	Okamoto, 1979
			0.291	Hart & Dunn, 1993	0.6	Shimizu, 1980	0.234	Bindeman et al., 1998
			0.477	Fujimaki et al., 1984	0.541	Shimizu, 1980	0.0845	Bindeman et al., 1998
			0.237	Fujimaki et al., 1984			0.074	Drake & Weill, 1975
			0.26	Schnetzler & Philpotts, 1970
			0.375	Matsui et al., 1977
			0.4	Nicholls & Harris, 1980
			0.291	Zack & Brumm, 1998
			0.45	Irving & Frey, 1984
			0.281	Johnson, 1994
			0.462	Hauri et al., 1994
			0.32	Paster et al., 1974
			0.67	Hack et al., 1994
			0.98	Nagasawa, 1973
			0.32	Frey, 1969
			0.675	Dostal et al., 1983
			0.75	Reid, 1983
			0.211	Sobolev et al., 1996
			0.89	Green & Pearson, 1983
			0.64	Tanaka & Nishizawa, 1975
			0.727	Shimizu, 1980
			0.62	Shimizu, 1980
Mean	1.01 ± 0.36		0.50 ± 0.23		0.39 ± 0.21		0.058 ± 0.033
Tb	1.29	Matsui et al., 1977	0.61	Green et al., 2000	0.21	Green et al., 2000	0.0655	Aignertorres et al., 2007
	1.02	Higuchi & Nagasawa, 1969	0.97	Nagasawa et al., 1969	0.87	Irving & Frey, 1978	0.026	Matsui et al., 1977
	1.15	Irving & Frey, 1984	0.702	Skulski et al., 1994			0.026	Higuchi & Nagasawa, 1969
	1.3	Dostal et al., 1983	0.508	Matsui et al., 1977			0.013	Paster et al., 1974
	0.9	Villemant et al., 1981	0.42	Zack & Brumm, 1998			0.0505	Dunn & Sen, 1994
			0.42	Paster et al., 1974			0.105	Villemant et al., 1981
			0.6	Irving & Frey, 1984			0.05	Dostal et al., 1983
			0.53	Frey, 1969
			0.625	Dostal et al., 1983
			0.73	Villemant et al., 1981
Mean	1.12 ± 0.16		0.59 ± 0.13		1.35 ± 0.63		0.040 ± 0.020
Dy	3.7	Nicholls & Harris, 1980	0.8	Ronov & Yaroshevskiy, 1976	5	Ronov & Yaroshevskiy, 1976	0.3	Ronov & Yaroshevskiy, 1976
	1.1	Irving & Frey, 1984	0.7	Green et al., 2000	3.1	Green et al., 2000	0.031	Bindeman & Davis, 2000
	1.52	Sisson, 1994	2.29	Wood & Trigila, 2001	2.2	Johnson, 1998	0.0725	Aignertorres et al., 2007
	0.967	Botazzi et al., 1999	1.51	Wood & Trigila, 2001	1.62	Fujimaki et al., 1984	0.018	Schnetzler & Philpotts, 1970
			2.13	Vannucci et al., 1998	1.94	Irving & Frey, 1978	0.0112	Fujimaki et al., 1984
			0.43	Johnson & Schwab, 2004	2.2	Johnson, 1994	0.019	Fujimaki et al., 1984
			0.38	Johnson, 1998	4.13	Hauri et al., 1994	0.0225	Dunn & Sen, 1994
			0.785	Shimizu et al., 1982	3.06	Shimizu, 1980	0.172	Bindeman et al., 1998
			0.442	Hart & Dunn, 1993	2.56	Shimizu, 1980	0.06	Reid, 1983
			0.622	Fujimaki et al., 1984			0.0465	Drake & Weill, 1975
			0.32	Fujimaki et al., 1984
			0.3	Fujimaki et al., 1984
			0.351	Fujimaki et al., 1984
			0.442	Zack & Brumm, 1998
			0.6	Irving & Frey, 1984
			0.42	Johnson, 1994
			0.711	Hauri et al., 1994
			1.18	Nagasawa, 1973
			0.256	Sobolev et al., 1996
			0.74	Reid, 1983
			0.636	Jones & Layne, 1997
			0.812	Shimizu, 1980
			0.703	Shimizu, 1980
Mean	1.56 ± 0.71		0.62 ± 0.28		2.70 ± 0.82		0.044 ± 0.029
Ho	2.2	Nicholls & Harris, 1980	0.675	Green et al., 2000	4.1	Green et al., 2000	0.063	Aignertorres et al., 2007
	1.1	Irving & Frey, 1984	1.84	Wood & Trigila, 2001	1.24	Irving & Frey, 1978	0.011	Paster et al., 1974
	1.85	Green & Pearson, 1985	1.13	Gallahan & Nielsen, 1992	3.6	Nicholls & Harris, 1980
	1.03	Botazzi et al., 1999	0.894	Gaetani, 2004
			0.45	Nicholls & Harris, 1980
			0.467	Zack & Brumm, 1998
			0.65	Irving & Frey, 1984
			0.44	Paster et al., 1974
			0.6	Frey, 1969
			1.04	Green & Pearson, 1983
Mean	1.46 ± 0.46		0.74 ± 0.27		2.6 ± 1.3		0.026 ± 0.019
Er	0.85	Irving & Frey, 1984	0.8	Ronov & Yaroshevskiy, 1976	8	Ronov & Yaroshevskiy, 1976	0.0194	Bindeman & Davis, 2000
	1.44	Sisson, 1994	0.67	Green et al., 2000	4.8	Green et al., 2000	0.4	Ronov & Yaroshevskiy, 1976
	3	Ronov & Yaroshevskiy, 1976	0.435	Salters & Longhi, 1999	3.38	Salters & Longhi, 1999	0.0805	Aignertorres et al., 2007
	0.851	Botazzi et al., 1999	1.44	Blundy et al., 1998	3.6	Johnson, 1998	0.012	Blundy et al., 1998
			0.995	Vannucci et al., 1998	3.49	Fujimaki et al., 1984	0.02	Fujimaki et al., 1984
			0.37	Johnson, 1998	4.7	Irving & Frey, 1978	0.0116	Fujimaki et al., 1984
			0.45	Johnson & Schwab, 2004	3.6	Johnson, 1994	0.01	Schnetzler & Philpotts, 1970
			0.819	Shimizu et al., 1982	3.95	Hauri et al., 1994	0.012	Dunn & Sen, 1994
			0.387	Hart & Dunn, 1993	4.24	Shimizu, 1980	0.0455	Drake & Weill, 1975
			0.6356	Fujimaki et al., 1984	5.26	Shimizu, 1980	0.0187	Bindeman et al., 1998
			0.313	Fujimaki et al., 1984
			0.313	Fujimaki et al., 1984
			0.33	Schnetzler & Philpotts, 1970
			0.65	Irving & Frey, 1984
			0.36	Johnson, 1994
			0.66	Hauri et al., 1994
			1.17	Nagasawa, 1973
			0.259	Sobolev et al., 1996
			0.57	Frey, 1969
			0.54	Frey, 1969
			0.688	Jones & Layne, 1997
			0.844	Tanaka & Nishizawa, 1975
			0.645	Shimizu, 1980
			0.779	Shimizu, 1980
Mean	1.33 ± 0.60		0.57 ± 0.21		4.4 ± 1.0		0.027 ± 0.018
Tm	0.6	Irving & Frey, 1984	0.65	Skulski et al., 1994	3	McKenzie & O'Nions, 1991	0.0855	Aignertorres et a;/. 2007
	0.64	McKenzie & O'Nions, 1991	1.09	Matsui et al., 1977			0.036	McKenzie & O'Nions, 1991
			0.449	Zack & Brumm, 1998
			0.6	Irving & Frey, 1984
Mean	0.67 ± 0.10		0.66 ± 0.17		3.0 ± 1.8**		0.055 ± 0.025
Hf	0.665	Oberti et al., 2000	0.17	Klemme et al., 2002	0.3	Dwarzski et al., 2006	0.0895	Aignertorres et al., 2007
	0.331	Dalpe & Baker, 1994	0.192	Green et al., 2000	0.31	Klemme et al., 2002	0.01	Blundy et al., 1998
	0.5	Dostal et al., 1983	0.197	Salters & Longhi, 1999	0.235	Green et al., 2000	0.0923	Fujimaki et al., 1984
	0.92	Villemant et al., 1981	1.405	Wood & Trigila, 2001	0.24	Green et al., 2000	0.0092	Fujimaki et al., 1984
			0.13	Elkins et al., 2008	0.7265	Salters & Longhi, 1999	0.02	Dostal et al., 1983
			0.55	Blundy et al., 1998	0.685	Bennett et al., 2004	0.017	Okamoto, 1979
			0.2	Johnson, 1998	0.0031	Johnson, 1998	0.09	Villemant et al., 1981
			1.056	Bennett et al., 2004	0.44	Ulmer, 1989
			0.22	Ulmer, 1989	0.4	Yurimoto & Ohtani, 1992
			0.051	Skulski et al., 1994	0.3049	Fujimaki et al., 1984
			0.256	Hart & Dunn, 1993	0.14	Irving & Frey, 1978
			0.167	Fujimaki et al., 1984	1.22	Hauri et al., 1994
			0.121	Fujimaki et al., 1984	0.24	Johnson, 1994
			0.558	Fujimaki et al., 1984	0.2	Kato et al., 1988
			0.11	Fujimaki et al., 1984
			0.256	Zack & Brumm, 1998
			0.223	Hauri et al., 1994
			0.34	Johnson & Kinzler, 1989
			0.23	Johnson, 1994
			0.019	Jenner et al., 1994
			0.305	Dunn, 1987
			0.3	Dostal et al., 1983
			0.5	Lemarchand et al., 1987
			0.48	Villemant et al., 1981
			0.56	Dunn, 1988
			0.013	Green et al., 1989
			0.145	Green et al., 2000
			0.351	Watson et al., 1987
Mean	0.56 ± 0.20		0.22 ± 0.14		0.25 ± 0.19		0.030 ± 0.020
Zr	1.2	Villemant et al., 1981	1.16	Wood & Trigila, 2001	0.27	Johnson, 1998	0.0084	Bindeman & Davis, 2000
	0.36	Oberti et al., 2000	0.1088	Fujimaki et al., 1984	0.57	Jenner et al., 1994	0.006	Aignertorres et al., 2007
	0.35	Sisson, 1994	0.123	Zack & Brumm, 1998	0.27	Johnson, 1994	0.01	McCallum & Charette, 1978
	0.25	Green et al., 1993	0.27	Villemant et al., 1981	2.12	Hauri et al., 1994	0.007	Bindeman et al., 1998
	0.25	Adam et al., 1993	0.28	Vannucci et al., 1998	0.9	Kelemen & Dunn, 1992	0.0009	Dunn & Sen, 1994
	0.124	Dalpe & Baker, 1994	0.64	Vannucci et al., 1998	0.15	Kato et al., 1988	0.01	Ronov & Yaroshevskiy, 1976
			0.119	Johnson, 1998	0.5	Green et al., 1989	0.006	Blundy et al., 1998
			0.025	Skulski et al., 1994	0.8	Ronov & Yaroshevskiy, 1976	0.0866	Fujimaki et al., 1984
			0.123	Hart & Dunn, 1993	0.688	Salters & Longhi, 1999	0.0094	Fujimaki et al., 1984
			0.135	McCallum & Charette, 1978	0.235	Green et al., 2000
			0.21	Jenner et al., 1994	0.32	Ulmer, 1989
			0.128	Johnson, 1994	0.45	Yurimoto & Ohtani, 1992
			0.195	Hauri et al., 1994	0.19	Dwarzski et al., 2006
			0.195	Johnson & Kinzler, 1989	0.254	Tuff & Gibson, 2007
			0.12	Kelemen & Dunn, 1992	0.4	Klemme et al., 2002
			0.046	Sobolev et al., 1996	0.78	Bennett et al., 2004
			0.395	Forsythe et al., 1994	0.281	Fujimaki et al., 1984
			0.562	Forsythe et al., 1994	0.365	Green et al., 2000
			0.3	Lemarchand et al., 1987	0.65	Green et al., 1989
			0.4	Ronov & Yaroshevskiy, 1976
			0.1155	Salters & Longhi, 1999
			0.03	Ulmer, 1989
			0.508	Jones & Layne, 1997
			0.09	Elkins et al., 2008
			0.27	Blundy et al., 1998
			0.6225	Fujimaki et al., 1984
			0.445	Johnson & Schwab, 2004
			0.053	Tuff & Gibson, 2007
			0.093	Klemme et al., 2002
			0.65	Bennett et al., 2004
			0.33	Dunn, 1988
			0.1615	Fujimaki et al., 1984
			0.1115	Green et al., 2000
			0.131	Fujimaki et al., 1984
			0.1	Green et al., 1989
			0.0025	Jones & Layne, 1997
			0.061	Green et al., 2000
Mean	0.32 ± 0.17		0.18 ± 0.11		0.43 ± 0.20		0.0060 ± 0.0033
Ti	4.22	Oberti et al., 2000	0.38	Vannucci et al., 1998	0.29	Johnson, 1998	0.0722	Bindeman & Davis, 2000
	3.06	Sisson, 1994	0.55	Vannucci et al., 1998	0.825	Jenner et al., 1994	0.081	Aignertorres et al., 2007
	0.95	Adam et al., 1993	0.34	Johnson, 1998	0.688	Hauri et al., 1994	0.038	Bougault & Hekinian, 1974
	0.717	Dalpe & Baker, 1994	0.54	Skulski et al., 1994	0.28	Johnson, 1994	0.126	Bindeman et al., 1998
	1.6	Ronov & Yaroshevskiy, 1976	0.384	Hart & Dunn, 1993	0.5	Ronov & Yaroshevskiy, 1976	0.0485	Dunn & Sen, 1994
			0.786	Matsui et al., 1977	0.28	Ulmer, 1989	0.083	Okamoto, 1979
			0.485	Johnson & Kinzler, 1989	0.67	Yurimoto & Ohtani, 1992	0.04	Ronov & Yaroshevskiy, 1976
			0.347	Johnson, 1994	0.214	Tuff & Gibson, 2007	0.06	Blundy et al., 1998
			0.37	Jenner et al., 1994	0.21	Klemme et al., 2002
			0.451	Hauri et al., 1994	0.55	Bennett et al., 2004
			0.2	Bougault & Hekinian, 1974
			0.39	Dunn, 1987
			0.229	Sobolev et al., 1996
			0.365	Duke, 1976
			0.265	Ewart et al., 1973
			0.9	Ronov & Yaroshevskiy, 1976
			0.89	Adam & Green, 1994
			0.18	Ulmer, 1989
			1.17	Jones & Layne, 1997
			0.71	Blundy et al., 1998
			0.5	Johnson & Schwab, 2004
			0.135	Tuff & Gibson, 2007
			0.36	Klemme et al., 2002
			0.64	Bennett et al., 2004
Mean	1.70 ± 0.90		0.42 ± 0.17		0.40 ± 0.16		0.064 ± 0.021
Eu	1.08	Matsui et al., 1977	0.256	Fujimaki et al., 1984	0.623	Shimizu, 1980	0.392	Schnetzler & Philpotts, 1970
	0.76	Villemant et al., 1981	0.32	Zack & Brumm, 1998	0.27	Irving & Frey, 1978	0.865	Villemant et al., 1981
	1.11	Higuchi & Nagasawa, 1969	0.63	Villemant et al., 1981	0.4	Johnson, 1998	0.32	Matsui et al., 1977
	1.15	Irving & Frey, 1984	0.64	Shimizu, 1980	0.273	Irving & Frey, 1978	0.438	Schnetzler & Philpotts, 1970
	1.2	Dostal et al., 1983	0.273	Schnetzler & Philpotts, 1970	2.02	Hauri et al., 1994	0.095	Bindeman & Davis, 2000
	0.415	Green & Pearson, 1985	2.17	Vannucci et al., 1998	0.475	Green et al., 2000	0.508	Aignertorres et al., 2007
	0.351	Dalpe & Baker, 1994	0.32	Johnson, 1998	0.185	Irving & Frey, 1978	0.232	Schnetzler & Philpotts, 1970
			0.753	Nagasawa et al., 1969	0.782	Shimizu, 1980	0.32	Higuchi & Nagasawa, 1969
			0.388	Matsui et al., 1977	0.27	Tuff & Gibson, 2007	0.68	Paster et al., 1974
			0.27	Paster et al., 1974	0.815	Green et al., 2000	0.855	Sun et al., 1974
			0.45	Irving & Frey, 1984			0.339	Bindeman et al., 1998
			0.458	Hauri et al., 1994			0.078	Bindeman et al., 1998
			0.41	Frey, 1969			0.635	Dunn & Sen, 1994
			0.85	Nagasawa, 1973			0.18	Dostal et al., 1983
			0.675	Sun et al., 1974			0.395	Reid, 1983
			0.385	Reid, 1983			0.072	Drake & Weill, 1975
			0.535	Dostal et al., 1983			1.27	Okamoto, 1979
			0.59	Lemarchand et al., 1987			1.04	Blundy et al., 1998
			0.385	Jones & Layne, 1997			1.05	Weill & McKay, 1975
			0.581	Shimizu, 1980			1	Ringwood, 1970
			0.38	Blundy et al., 1998			0.864	Fujimaki et al., 1984
			0.606	Fujimaki et al., 1984			1	Cawthorn & Tegner, 1997
			0.152	Tuff & Gibson, 2007			0.0221	Fujimaki et al., 1984
			0.469	Shimizu et al., 1982
			0.35	Cawthorn & Tegner, 1997
			0.5	Green et al., 2000
			0.562	Fujimaki et al., 1984
			0.541	Tanaka & Nishizawa, 1975
			0.29	Green et al., 2000
Mean	0.77 ± 0.29		0.45 ± 0.17		0.47 ± 0.24		0.38 ± 0.25
Gd	1.19	Matsui et al., 1977	0.44	Klemme et al., 2002	1.275	Green et al., 2000	0.0461	Bindeman & Davis, 2000
	1.08	Higuchi & Nagasawa, 1969	0.52	Green et al., 2000	0.59	Klemme et al., 2005	0.0482	Bindeman & Davis, 2000
	1.15	Irving & Frey, 1984	1.07	Vannucci et al., 1998	0.31	Yurimoto & Ohtani, 1992	0.0915	Aignertorres et al., 2007
	0.933	Botazzi et al., 1999	3.69	Vannucci et al., 1998	0.68	Irving & Frey, 1978	0.045	Blundy et al., 1998
			0.99	Blundy et al., 1998	1.35	Shimizu, 1980	0.0125	Fujimaki et al., 1984
			0.56	Gallahan & Nielsen, 1992	1.19	Shimizu, 1980	0.017	Schnetzler & Philpotts, 1970
			0.699	Shimizu et al., 1982			0.026	Schnetzler & Philpotts, 1970
			0.82	Nagasawa et al., 1969			0.04	Matsui et al., 1977
			0.595	Fujimaki et al., 1984			0.04	Higuchi & Nagasawa, 1969
			0.301	Fujimaki et al., 1984			0.014	Paster et al., 1974
			0.325	Schnetzler & Philpotts, 1970			0.0415	Dunn & Sen, 1994
			0.82	Matsui et al., 1977			0.048	Bindeman et al., 1998
			0.4	Zack & Brumm, 1998			0.08	Reid, 1983
			0.5	Irving & Frey, 1984			0.0535	Drake & Weill, 1975
			0.41	Paster et al., 1974
			0.54	Hack et al., 1994
			0.46	Frey, 1969
			0.7	Reid, 1983
			0.84	Tanaka & Nishizawa, 1975
			0.725	Shimizu, 1980
Mean	1.08 ± 0.11		0.63 ± 0.26		0.80 ± 0.34		0.037 ± 0.017
Yb	0.349	Dalpe & Baker, 1994	1.1	Ronov & Yaroshevskiy, 1976	14	Ronov & Yaroshevskiy, 1976	0.0855	Aignertorres et al., 2007
	1.03	Matsui et al., 1977	0.71	Green et al., 2000	1.67	Dwarzski et al., 2006	0.0169	Weill & McKay, 1975
	0.98	Higuchi & Nagasawa, 1969	0.44	Salters & Longhi, 1999	4.92	Green et al., 2000	0.0966	Fujimaki et al., 1984
	0.6	Irving & Frey, 1984	2.01	Vannucci et al., 1998	6.3	Green et al., 2000	0.03	Schnetzler & Philpotts, 1970
	1.45	Nicholls & Harris, 1980	0.307	Tuff & Gibson, 2007	6.25	Salters & Longhi, 1999	0.299	Schnetzler & Philpotts, 1970
	1.03	Sisson, 1994	2.56	Vannucci et al., 1998	2.79	Tuff & Gibson, 2007	0.0155	Fujimaki et al., 1984
	1.2	Dostal et al., 1983	0.143	Blundy et al., 1998	6.6	Johnson, 1998	0.006	Schnetzler & Philpotts, 1970
	2	Ronov & Yaroshevskiy, 1976	0.425	Johnson & Schwab, 2004	0.9	Yurimoto & Ohtani, 1992	0.016	Matsui et al., 1977
	0.787	Botazzi et al., 1999	0.4	Johnson, 1998	7.24	Fujimaki et al., 1984	0.016	Higuchi & Nagasawa, 1969
			0.802	Shimizu et al., 1982	6.4	Irving & Frey, 1978	0.04	Ringwood, 1970
			1.01	Nagasawa et al., 1969	4.1	Irving & Frey, 1978	0.009	Paster et al., 1974
			0.43	Hart & Dunn, 1993	6.65	Nicholls & Harris, 1980	0.009	Dunn & Sen, 1994
			0.601	Fujimaki et al., 1984	8	Irving & Frey, 1978	0.16	Reid, 1983
			0.321	Fujimaki et al., 1984	3.88	Hauri et al., 1994	0.02	Dostal et al., 1983
			0.294	Schnetzler & Philpotts, 1970	6.6	Johnson, 1994	0.035	McKay & Weill, 1977
			0.703	Fujimaki et al., 1984	0.7	Kato et al., 1988	0.041	Okamoto, 1979
			0.559	Matsui et al., 1977	5.73	Shimizu, 1980	0.01	Cawthorn & Tegner, 1997
			0.45	Nicholls & Harris, 1980	7.19	Shimizu, 1980
			0.44	Paster et al., 1974
			0.43	Zack & Brumm, 1998
			0.55	Irving & Frey, 1984
			0.76	Hack et al., 1994
			0.432	Johnson, 1994
			0.633	Hauri et al., 1994
			0.6	Johnson & Kinzler, 1989
			1.05	Nagasawa, 1973
			0.214	Sobolev et al., 1996
			0.6	Frey, 1969
			0.695	Reid, 1983
			0.595	Dostal et al., 1983
			0.546	Jones & Layne, 1997
			0.847	Tanaka & Nishizawa, 1975
			0.4	Cawthorn & Tegner, 1997
			0.6915	Shimizu, 1980
			0.584	Shimizu, 1980
			0.012	Jones & Layne, 1997
			0.25	Green et al., 2000
			0.19	Watson et al., 1987
Mean	0.94 ± 0.38		0.49 ± 0.28		4.5 ± 2.4		0.90 ± 0.43
Lu	0.246	Dalpe & Baker, 1994	0.63	Klemme et al., 2002	7.9	Klemme et al., 2002	0.0183	Bindeman & Davis, 2000
	1	Matsui et al., 1977	0.58	Green et al., 2000	6.85	Green et al., 2000	0.107	Aignertorres et al., 2007
	0.82	Higuchi & Nagasawa, 1969	0.247	Tuff & Gibson, 2007	1.16	Green et al., 2000	0.0013	Blundy et al., 1998
	0.575	Irving & Frey, 1984	0.434	Salters & Longhi, 1999	8.12	Salters & Longhi, 1999	0.0939	Fujimaki et al., 1984
	1.1	Dostal et al., 1983	0.449	Johnson, 1998	2.72	Tuff & Gibson, 2007	0.241	Schnetzler & Philpotts, 1970
	1.3	Green & Pearson, 1985	0.63	Bennett et al., 2004	7.1	Johnson, 1998	0.037	Schnetzler & Philpotts, 1970
	0.698	Botazzi et al., 1999	1.48	Blundy et al., 1998	9.2	Bennett et al., 2004	0.012	Fujimaki et al., 1984
			0.919	Gaetani, 2004	8.05	Fujimaki et al., 1984	0.0081	Bindeman et al., 1998
			0.38	Elkins et al., 2008	8.5	Irving & Frey, 1978	0.032	Okamoto, 1979
			0.588	Gallahan & Nielsen, 1992	5.4	Irving & Frey, 1978	0.037	Drake & Weill, 1975
			0.95	Nagasawa et al., 1969	7.1	Johnson, 1994
			0.482	Skulski et al., 1994	3.79	Hauri et al., 1994
			0.783	Shimizu et al., 1982	6.3	Shimizu, 1980
			0.56	Adam & Green, 1994	7.59	Shimizu, 1980
			0.433	Hart & Dunn, 1993
			0.56	Fujimaki et al., 1984
			0.28	Fujimaki et al., 1984
			0.67	Fujimaki et al., 1984
			0.288	Fujimaki et al., 1984
			0.531	Matsui et al., 1977
			0.433	Zack & Brumm, 1998
			0.5	Irving & Frey, 1984
			0.439	Johnson, 1994
			0.623	Hauri et al., 1994
			0.555	Dunn, 1987
			1.12	Nagasawa, 1973
			0.58	Frey, 1969
			0.575	Dostal et al., 1983
			0.79	Green & Pearson, 1983
			0.36	Dunn, 1988
			0.846	Tanaka & Nishizawa, 1975
			0.571	Shimizu, 1980
			0.633	Shimizu, 1980
Mean	0.73 ± 0.31		0.56 ± 0.18		5.7 ± 2.5		0.027 ± 0.021
* Means represent weighted mean calculated from log(D) values for a given element in a given element.
** Estimated uncertainty based on typical uncertainties in other D values

## Sheet: References
Adam, J., Green, T.H, Sie, S.H. Proton microprobe determined partitioning of Rb, Sr, Ba, Y, Zr, Nb and Ta between experimentally produced amphiboles and silicate melts with variable F content. Chem. Geol. 109, 29-49 (1993). https://doi.org/10.1016/0009-2541(93)90060-V
Aignertorres, M., Blundy, J., Ulmer, P, Pettke, T. Laser Ablation ICPMS study of trace element partitioning between plagioclase and basaltic melts: an experimental approach. Contrib. Mineral. Petrol. 153, 647-667 (2007). https://doi.org/10.1007/s00410-006-0168-2
Bacon, C.R., Druitt, T.H. Compositional evolution of the zoned calcalkaline magma chamber of Mount-Mazama, Crater Lake, Oregon. Contrib. Mineral. Petrol. 98, 224-256 (1988). https://doi.org/10.1007/BF00402114
Beattie, P. On the occurrence of apparent non-Henry's law behavior in experimental partitioning studies. Geochim. Cosmochim. Acta 57, 47-55 (1993). https://doi.org/10.1016/0016-7037(93)90467-B
Benjamin, T., Heuser, W.R, Burnett, D.S., in Proceedings of the Lunar and Planetary Science Conference 1 (ed. Merrill, R.B.) 1393-1406 (Pergamon, (1978).
Bennett, S., Blundy, J, Elliott, J. The effect of sodium and titanium on crystal-melt partitioning of trace elements. Geochim. Cosmochim. Acta 68, 2335-2347 (2004). https://doi.org/10.1016/j.gca.2003.11.006
Bindeman, I.N., Davis, A.M, Drake, M.J. Ion microprobe study of plagioclase-basalt partition experiments at natural concentration levels of trace elements. Geochim. Cosmochim. Acta 62, 1175-1193 (1998). https://doi.org/10.1016/S0016-7037(98)00047-7
Bindeman, I, Davis, A. Trace element partitioning between plagioclase and melt: Investigation of dopant influence on partition behavior. Geochim. Cosmochim. Acta 64, 2863-2878 (2000). https://doi.org/10.1016/S0016-7037(00)00389-6
Blundy, J., Robinson, J, Wood, B. Heavy REE are compatible in clinopyroxene on the spinel lherzolite solidus. Earth Planet. Sci. Lett. 160, 493-504 (1998). https://doi.org/10.1016/S0012-821X(98)00106-X
Botazzi, P., Tiepolo, M., Vannucci, R., Zanetti, A., Brumm, R., Foley, S.F, Oberti, RDistinct site preferences for heavy and light REE in amphibole and the prediction of Amph/LDREE. Contrib. Mineral. Petrol. 137, 36-45 (1999). https://doi.org/10.1007/s004100050580
Bougault, H, Hekinian, R. Rift valley in the Atlantic Ocean near 36 degrees 50'N; petrology and geochemistry of basalt rocks. Earth Planet. Sci. Lett. 24, 249-261 (1974). https://doi.org/10.1016/0012-821X(74)90103-4
Brenan, J.M., Shaw, H.F., Ryerson, F.J., Phinney, D.L. Experimental-Determination of Trace-Element Partitioning between Pargasite and a Synthetic Hydrous Andesitic Melt. Earth Planet. Sci. Lett. 135, 1-11 (1995). https://doi.org/10.1016/0012-821X(95)00139-4
Cawthorn, R.G., Tegner, C. Modeling incompatible trace-element abundances in plagioclase in the Skaergaard intrusion using the trapped liquid shift effect. Contrib. Mineral. Petrol. 172, 93 (2017). https://doi.org/10.1007/s00410-017-1411-8
Dalpe, C, Baker, D.R., In: GAC-MAC Joint Annual Meeting Program with Abstracts of 22 (Geological Association of Canada, Waterloo, 1993).
Dostal, J., Dupuy, C., Carron, J.P., Dekerneizon, M.L, Maury, R.C. Partition-Coefficients of Trace-Elements - Application to Volcanic-Rocks of St-Vincent, West-Indies. Geochim. Cosmochim. Acta 47, 525-533 (1983). https://doi.org/10.1016/0016-7037(83)90275-2
Drake, M.J, Weill, D.F. Partition of Sr, Ba, Ca, Y, Eu2+, Eu3+, and Other Ree between Plagioclase Feldspar and Magmatic Liquid - Experimental Study. Geochim. Cosmochim. Acta 39, 689-712 (1975). https://doi.org/10.1016/0016-7037(75)90011-3
Dudas, M.J., Schmitt, R.A. Harward, M.E. Trace element partitioning between volcanic plagioclase and dacitic pyroclastic matrix. Earth Planet. Sci. Lett. 11, 440-446 (1971). https://doi.org/10.1016/0012-821X(71)90206-8.
Duke, J.M. Distribution of the period four transition elements among olivine, calcic clinopyroxene and mafic silicate liquid; experimental results. J. Petrol. 17, 499-521 (1976). https://doi.org/10.1093/petrology/17.4.499
Dunn, T. Partitioning of Hf, Lu, Ti, and Mn between olivine, clinopyroxene and basaltic liquid. Contrib. Mineral. Petrol. 96, 476-484 (1987). https://doi.org/10.1007/BF01166692
Dunn, T. Partitioning of group III, IV, and Vb transition metals, Sr and Lu between clinopyroxene and melts; Mg# effects. EOS Trans. Am. Geophys. Union 69, 1512 (1988).
Dunn, T, Sen, C. (1994). Mineral/matrix partition-coefficients for ortho-pyroxene, plagioclase, and olivine in basaltic to andesitic systems - a combineda and experimental-study. Geochim. Cosmochim. Acta 58, 717-733 (1994). https://doi.org/10.1016/0016-7037(94)90501-0
Dwarzski, R., Draper, D., Shearer, C, Agee, C. Experimental insites on crystal chemistry of high-Ti garets from garnet-melt partitioning of rare-earth and high-field-strength elements. Am. Mineral. 91, 1536-1546 (2006). https://doi.org/10.2138/am.2006.2100
Elkins, L., Gaetani, G, Sims, K. Partitioning of U and Th during garnet pyroxenite partial melting: Constraints on the source of alkaline ocean island basalts. Earth Planet. Sci. Lett. 265, 270-286 (2008). https://doi.org/10.1016/j.epsl.2007.10.034
Ewart, A., Bryan, W.B, Gill, J.B. Mineralogy and geochemistry of the younger volcanic islands of Tonga, S. W. Pacific. J. Petrol. 14, 429-465 (1973). https://doi.org/10.1093/petrology/14.3.429
Ewart, A., Griffin, W.L. Application of Proton-Microprobe Data to Trace-Element Partitioning in Volcanic-Rocks. Chem. Geol. 117, 251-284 (1994). https://doi.org/10.1016/0009-2541(94)90131-7.
Forsythe, L.M., Nielsen, R.L, Fisk, M.R. High-field-strength element partitioning between pyroxene and basaltic to dacitic magmas. Chem. Geol. 117, 107-125 (1994). https://doi.org/10.1016/0009-2541(94)90124-4
Frey, F.A. Rare earth abundances in a high-temperature peridotite intrusion. Geochim. Cosmochim. Acta 33, 1429-1447 (1969). https://doi.org/10.1016/0016-7037(69)90183-5
Fujimaki, H., Tatsumoto, M, Aoki, K.-I. Partition coefficients of Hf, Zr, and REE between phenocrysts and groundmasses. J. Geophys. Res. 89, 662-672 (1984). https://doi.org/10.1029/JB089iS02p0B662
Gaetani, G. The influence of melt structure on trace element partitioning near the peridotite solidus. Contrib. Mineral. Petrol. 147, 511-527 (2004). https://doi.org/10.1007/s00410-004-0575-1
Gallahan, W.E, Nielsen, R.L. The Partitioning of Sc, Y, and the rare-earth elements between high-Ca pyroxene and natural mafic to intermediate lavas at 1 atmosphere. Geochim. Cosmochim. Acta 56, 2387-2404 (1992). https://doi.org/10.1016/0016-7037(92)90196-P
Green, T.H. Pearson, N.J. Effect of pressure on rare Earth element partition coefficients in common magmas. Nature 305, 414-416 (1983). https://doi.org/10.1038/305414a0
Green, T.H, Pearson, N.J. Experimental determination of REE partition coefficients between amphibole and basaltic to andesitic liquids at high pressure. Geochim. Cosmochim. Acta 49, 1465-1468 (1985). https://doi.org/10.1016/0016-7037(85)90295-9
Green, T.H., Sie, S.H., Ryan, C.G, Cousens, D.R. Proton microprobe-determined partitioning of Nb, Ta, Zr, Sr and Y between garnet, clinopyroxene and basaltic magma at high pressure and temperature. Chem. Geol. 74, 201-216 (1989). https://doi.org/10.1016/0009-2541(89)90032-6
Green, T.H., Adam, J., Site, S.H. Proton microprobe determined trace element partition coefficients between pargasite, augite and silicate or carbonatitic melts. EOS Trans. Am. Geophys. Union 74, 340 (1993).
Green, T., Blundy, J., Adam, J, Yaxley, G. SIMS determination of trace element partition coefficients between garnet, clinopyroxene and hydrous basaltic liquids at 2-7.5 Gpa and 1080-1200°C. Lithos 53, 165-187 (2000). https://doi.org/10.1016/S0024-4937(00)00023-2
Hack, P.J., Nielsen, R.L, Johnston, A.D. Experimentally determined rare-Earth element and Y partitioning behavior between clinopyroxene and basaltic liquids at pressures up to 20 kbar. Chem. Geol. 117, 89-105 (1994). https://doi.org/10.1016/0009-2541(94)90123-6
Hart, S.R, Brooks, C. Clinopyroxene-matrix partitioning of K, Rb, Cs, Sr and Ba. Geochim. Cosmochim. Acta 38, 1799-1806 (1974). https://doi.org/10.1016/0016-7037(74)90163-X
Hart, S.R, Dunn, T. Experimental cpx/melt partitioning of 24 trace elements. Contrib. Mineral. Petrol. 113, 1-8 (1993). https://doi.org/10.1007/BF00320827
Hauri, E.H., Wagner, T.P, Grove, T.L. Experimental and natural partitioning of Th, U, Pb and other trace elements between garnet, clinopyroxene and basaltic melts. Chem. Geol. 117, 149-166 (1994). https://doi.org/10.1016/0009-2541(94)90126-0
Higuchi, H, Nagasawa, H. Partition of trace elements between rock-forming minerals and the host volcanic rocks. Earth Planet. Sci. Lett. 7, 281-287 (1969). https://doi.org/10.1016/0012-821X(69)90066-1
Hilyard, M., Nielsen, R.L., Beard, J.S., Patino-Douce, A., Blencoe, J. Experimental determination of the partitioning behavior of rare Earth and high field strength elements between paragasitic amphibole and natural silicate melts. Geochim. Cosmochim Acta 64, 1103-1120 (2000). https://doi.org/10.1016/S0016-7037(99)00379-8.
Irving, A.J, Frey, F.A. Trace-element abundances in megacrysts and their host basalts - constraints on partition-coefficients and megacryst genesis. Geochim. Cosmochim. Acta 48, 1201-1221 (1984). https://doi.org/10.1016/0016-7037(84)90056-5
Jenner, G.A., Foley, S.F., Jackson, S.E., Green, T.H., Fryer, B.J, Longerich, H.P. Determination of partition coefficients for trace elements in high pressure-temperature experimental run products by laser ablation microprobe-inductively coupled plasma-mass spectrometry (LAM-ICP-MS). Geochim. Cosmochim. Acta 57, 5099-5103 (1994). https://doi.org/10.1016/0016-7037(93)90611-Y
Johnson, A, Schwab, B. Constrainst on clinopyroxene/melt partitioning REE, Rb, Sr, Ti, Cr, Zr, and Nb during mantle melting: First insights from direct peridotite melting experiments at 1.0 GPa . Geochim. Cosmochim. Acta 68, 4949-4962 (2004). https://doi.org/10.1016/j.gca.2004.06.009
Johnson, K.T.M, Kinzler, R.J. Partitioning of REE, Ti, Zr, Hf, and Nb between clinopyroxene and basaltic liquid: an ion microprobe study. EOS Trans. Am. Geophys. Union 70, 1388 (1989).
Johnson, K.T.M. Experimental cpx/ and garnet/melt partitioning of REE and other trace elements at high pressures; petrogenetic implications. Mineral. Mag. 58, 454-455 (1994).
Johnson, K.T.M. Experimental determination of partition coefficients for rare earth and high-field-strength elements between clinopyroxene, garnet, and basaltic melt at high pressures. Contrib. Mineral. Petrol. 133, 60-68 (1998). https://doi.org/10.1007/s004100050437
Jones, R.H, Layne, G.D. Minor and trace element partitioning between pyroxene and melt in rapidly cooled chondrules. Am. Mineral. 82, 534-545 (1997). https://doi.org/10.2138/am-1997-5-613
Kato, T., Ringwood, A.E, Irifune, T. Experimental determination of element partitioning between silicate perovskites, garnets and liquids - constraints on early differentiation of the mantle. Earth Planet. Sci. Lett. 89, 123-145 (1988). https://doi.org/10.1016/0012-821X(88)90038-6
Kelemen, P.B, Dunn, J.T. Depletion of Nb relative to other highly incompatible elements by melt/rock reaction in the upper mantle. EOS Trans. Am. Geophys. Union 73, 656-657 (1992).
Kelemen, P.B., Yogodzinski, G.M, Scholl, D.W., in Inside the Subduction Factory (ed. J. Eiler), 223-276 (American Geophysical Union, Washington D.C., 2004). https://doi.org/10.1029/138GM11
Klein, M., Stosch, H.G., Seck, H.A. Partitioning of high field-strength and rare-earth elements between amphibole and quartz-dioritic to tonalitic melts: An experimental study. Chem. Geol. 138, 257-271 (1997). https://doi.org/10.1016/S0009-2541(97)00019-3.
Klemme, S., Blundy, J.D, Wood, B.J. Experimental constraints on major and trace element partitioning during partial melting of eclogite. Geochim. Cosmochim. Acta 66, 3109-3123 (2002). https://doi.org/10.1016/S0016-7037(02)00859-1
Kravuchuk, I.K., Chernysheva, I, Urosov, S. Element distribution between plagioclase and groundmass as an indicator for crystallization conditions of the basalts in the southern vent of Tolbachik. Geochem. Int. 17, 18-24 (1981).
Latourette, T.Z, Burnett, D.S. Experimental determination of U and Th partitioning between clinopyroxene and natural and synthetic basaltic liquid. Earth Planet. Sci. Lett. 110, 227-244 (1992). https://doi.org/10.1016/0012-821X(92)90050-6
Latourrette, T.Z., Kennedy, A.K, Wasserburg, G.J. Thorium-uranium fractionation by garnet - evidence for a deep source and rapid rise of oceanic basalts. Science 261, 739-742 (1993). https://doi.org/10.1126/science.261.5122.73
Leeman, W.P. Partitioning of Pb between volcanic glass and coexisting sanidine and plagioclase feldspars. Geochim. Cosmochim. Acta 43, 171-175 (1979). https://doi.org/10.1016/0016-7037(79)90056-5
Lemarchand, F., Benoit, V, Calais, G. Trace element distribution coefficients in alkaline series. Geochim. Cosmochim. Acta 51, 1071-1081 (1987). https://doi.org/10.1016/0016-7037(87)90201-8
Matsui, Y., Onuma, N., Nagasawa, H., Higuchi, H, Banno, S. Crystal structure control in trace element partition between crystal and magma. Bull. Soc. fr. Minéral. Cristallogr. 100, 315-324 (1977). https://doi.org/10.3406/bulmi.1977.7155
McCallum, I.S, Charette, M.P. Zr and Nb partition coefficients: implications for the genesis of mare basalts, kreep, and sea floor basalts. Geochim. Cosmochim. Acta 42, 859-869 (1978). https://doi.org/10.1016/0016-7037(78)90098-4
McKay, G.A, Weill, D.F., in Proceedings of the 7th lunar science conference: petrogenetic studies of mare and highland rocks (eds Merrill, R.B., Morris, R.V., Rhodes, J.M, Usselman, T.M.) 2427-2447 (Pergamon Press, New York, 1976).
McKenzie, D, O'Nions, R.K. Partial melt distributions from inversion of rare Earth element concentrations. J. Petrol. 32, 1021-1091 (1991) https://doi.org/10.1093/petrology/32.5.1021
Nagasawa, H., Wakita, H., Higuchi, H, Onuma, N. Rare Earths in peridotite nodules: an explanation of the genetic relationship between basalt and peridotite nodules. Earth Planet. Sci. Lett. 5, 377-381 (1969). https://doi.org/10.1016/S0012-821X(68)80067-6
Nagasawa, H., Schnetzler, C.C. Partitioning of rare Earth, alkali, and alkaline Earth elements between phenocrysts and acidic igneous magmas. Geochim. Cosmochim Acta 35, 953-968 (1971). https://doi.org/10.1016/0016-7037(71)90008-1.
Nagasawa, H. Rare-Earth distribution in alkali rocks from Oki-Dogo Island, Japan. Contrib. Mineral. Petrol. 39, 301-308 (1973). https://doi.org/10.1007/BF00376470
Nicholls, I.A, Harris, K.L. Experimental rare Earth element partition coefficients for garnet, clinopyroxene and amphibole coexisting with andesitic and basaltic liquids. Geochim. Cosmochim. Acta 44, 287-308 (1980). https://doi.org/10.1016/0016-7037(80)90138-6
Nielsen, R.L., Gallahan, W.E. Newberger, F. Experimentally determined mineral-melt partition coefficients for Sc, Y and REE for olivine, orthopyroxene, pigeonite, magnetite and ilmenite. Contrib. Mineral. Petrol. 110, 488-499 (1992). https://doi.org/10.1007/BF00344083
Oberti, R., Vannucci, R., Zanetti, A., Tiepolo, M, Brumm, R. A crystal chemical re-evaluation of amphibole/clinopyroxene DTi values in pertogenetic studies. Am. Mineral. 85, 407-419 (2000). https://doi.org/10.2138/am-2000-0402
Okamoto, K. Geochemical study on magmatic differentiation of Asama Volcano, central Japan. J. Geol. Soc. Japan 85, 525-535 (1979). https://doi.org/10.5575/geosoc.85.525
Paster, T.P., Schauwecker, D.S, Haskin, L.A. The behavior of some trace elements during solidification of the Skaergaard layered series. Geochim. Cosmochim. Acta 38, 1549-1577 (1974). https://doi.org/10.1016/0016-7037(74)90174-4
Philpotts, J.A, Schnetzler, C.C. Phenocryst-matrix partition coefficients for K, Rb, Sr and Ba, with applications to anorthosite and basalt genesis. Geochim. Cosmochim. Acta 34, 307-322 (1970). https://doi.org/10.1016/0016-7037(70)90108-0
Reid, F. Origin of the rhyolitic rocks of the Taupo Volcanic Zone, New-Zealand. J. Volcan. Geotherm. Res. 15, 315-338 (1983). https://doi.org/10.1016/0377-0273(83)90105-1
Ringwood, A.E. Petrogenesis of Apollo 11 basalts and implications for lunar origin. J. Geophys. Res. 75, 6453-6479 (1970). https://doi.org/10.1029/JB075i032p06453
Ronov, A.B, Yaroshevskiy, A.A. A new model for the chemical structure of the Earth's crust. Geochem. Int. 13, 89-121 (1976).
Salters, V, Longhi, J. Trace element partitioning during the initial stages of melting beneath mid-ocean ridges. Earth Planet. Sci. Lett. 166, 15-30 (1999). https://doi.org/10.1016/S0012-821X(98)00271-4
Schnetzler, C.C., Philpotts, J.A., Partition coefficients of rare-earth elements between igneous matrix material and rock-forming mineral phenocrysts; II. Geochim. Cosmochim Acta 34, 331-340 (1970). https://doi.org/10.1016/0016-7037(70)90110-9.
Shimizu, H. Experimental study on rare-earth element partitioning in minerals formed at 20 and 30 kb for basaltic systems. Geochem. J. 14, 185-202 (1980). https://doi.org/10.2343/geochemj.14.185
Shimizu, H., Sangen, K, Masuda, A. Experimental study on rare-earth element partitioning in olivine and clinopyroxene formed at 10 and 20 kb for basaltic systems. Geochem. J. 16(3): 107-117 (1982). https://doi.org/10.2343/geochemj.16.107
Sisson, T.W. Hornblende-melt trace-element partitioning measured by ion microprobe. Chem. Geol. 117, 331-344 (1994). https://doi.org/10.1016/0009-2541(94)90135-X
Skulski, T., Minarik, W, Watson, E.B. High-pressure experimental trace-element partitioning between clinopyroxene and basaltic Melts. Chem. Geol. 117, 127-147 (1994). https://doi.org/10.1016/0009-2541(94)90125-2
Sobolev, A.V., Migdisov, A.A, Portnyagin, M.V. Incompatible element partitioning between clinopyroxene and basalt liquid revealed by the study of melt inclusions in minerals from Troodos lavas, Cyprus. Petrology 4, 307-317 (1996).
Sun, C.-O., Williams, R.J, Sun, S.-S. Distribution coefficients of Eu and Sr for plagioclase-liquid and clinopyroxene-liquid equilibria in oceanic ridge basalt; an experimental study. Geochim. Cosmochim. Acta 38, 1415-1433 (1974). https://doi.org/10.1016/0016-7037(74)90096-9
Tanaka, T, Nishizawa, O. Partitioning of REE, Ba and Sr between crystal and liquid phases for a natural silicate system at 20 kb pressure. Geochem. J. 9, 161-166 (1975). https://doi.org/10.2343/geochemj.9.161
Tuff, J, Gibson, S. Trace-element partitioning between garnet, clinopyroxene and Fe-rich picritic melts at 3 to 7 GPa. Contrib. Mineral. Petrol. 153, 369-387 (2007). https://doi.org/10.1007/s00410-006-0152-x
Ulmer, P. Partitioning of high field strength elements among olivine, pyroxenes, garnet and calc alkaline picrobasalt: experimental results and an application. Int. J. Mass Spectrom. Ion Phys. 89, 42-47 (1989).
Vannucci, R., Bottazzi, P., Wulff-Pedersen, E, Neumann, E. Partitioning of REE, Y, Sr, Zr and Ti between clinopyroxene and silicate melts in the mantle under La Palma (Canary Islands): implications for the nature of the metasomatic agents. Earth Planet. Sci. Lett. 158, 39-51 (1998). https://doi.org/10.1016/S0012-821X(98)00040-5
Villemant, B., Jaffrezic, H., Joron, J.L, Treuil, M. Distribution coefficients of major and trace-Elements - fractional crystallization in the alkali basalt series of Chaine-Des-Puys (Massif Central, France). Geochim. Cosmochim. Acta 45, 1997-2016 (1981). https://doi.org/10.1016/0016-7037(81)90055-7
Watson, E.B., Ryerson, F.J. Partitioning of zirconium between clinopyroxene and magmatic liquids of intermediate composition. Geochim. Cosmochim Acta 50, 2523-2526 (1986). https://doi.org/10.1016/0016-7037(86)90035-9.
Watson, E.B., Othman, D.B., Luck, J.M, Hofmann, A.W. Partitioning of U, Pb, Cs, Yb, Hf, Re and Os between chromian diopsidic pyroxene and haplobasaltic liquid. Chem. Geol. 62, 191-208 (1987). https://doi.org/10.1016/0009-2541(87)90085-4
Weill, D.F, McKay, G.A., in: Proceedings of the 6th lunar science conference. (eds Merrill, R.B., Hubbard, N.J., Mendell, W.W, Williams, R.J.) 1143-1158 (Pergamon Press, New York, 1975).
Wood, B, Trigila, R. Experimental determination of aluminour clinopyroxene-melt partition coefficients for potassic liquids, with application to the evolution of the Roman province potassic magmas. Chem. Geol. 172, 213-223 (2001). https://doi.org/10.1016/S0009-2541(00)00259-X
Yurimoto, H, Ohtani, E. Element partitioning between majorite and liquid: A secondary ion mass spectrometric study. Geophys. Res. Lett. 19, 17-20 (1992). https://doi.org/10.1029/91GL02824
Zack, T, Brumm, R., in: Proceedings of the 7th International Kimberlite Conference (eds Gurney, J.J., Gurney, J.L., Pascoe, M.D, Richardson, S.H.) 986-988 (Red Roof Design, Cape Town, 1998).
